# Supplementary material for: Plasmonic nano-aperture label-free imaging of single small extracellular vesicles for cancer detection
Source: Commun Med (Lond). 2024 May 25;4:100. doi: 10.1038/s43856-024-00514-x (PMC11128000; doi:10.1038/s43856-024-00514-x)
Supplement: Supplementary file 2 — Supplementary Data 1 [file 43856_2024_514_MOESM2_ESM.csv]

Fig 1	contrast	Fluor	H460	Before	After			Nanosight	Panorama
	61	985.741	Before/after	3	46.8			70	470.4691
	39.6	696.846		3	44.5			80.9	436.42737
	32.1	625.664		3	39.5			84.6	505.53096
	39.8	618.16		3	40.2			88.2	492.05377
	41.9	490.312		3	37.3			90.9	505.53096
	42	495		3	35.2			92.8	455.75487
	32.9	474.133		3	39.4			94.6	375.91345
	31.8	471.398		3	38.6			96.4	423.72742
	26.5	466.88		3	39.4			98.2	434.83178
	28.1	443.793		4	36.4			100	408.06067
	26.7	441.201		4	31.3			100.8	414.29961
	29.9	433.056		4	34.4			101.7	380.44345
	29.3	427.114		4	35.1			102.5	430.05889
	30.3	422.861		4	33.4			103.4	358.00162
	27.5	421.815		5	33.8			104.2	381.95808
	28.9	403.707		5	31.6			105.1	449.27536
	26.2	400.806		5	34.8			105.9	412.73641
	32.4	397.04		5	30.1			106.8	343.32954
	27.8	395.596		6	31.7			107.6	328.88879
	24.2	391.991		6	36			108.5	378.93113
	24.4	391.636		6	33.7			109.3	314.67936
	22.6	390.836		7	29.1			110.1	388.03972
	23.4	390.66		7	28.1			110.7	400.31404
	22.1	386.725		7	31.5			111.2	391.09442
	26.5	379.661		7	27.1			111.8	349.17062
	25.1	379.114		7	32.1			112.4	309.06036
	21.2	378.645		7	32.9			112.9	378.93113
	25.9	378		8	32.3			113.5	280.16781
	23.2	376.383		8	29.5			114.1	386.51584
	23.1	375.478		8	26.7			114.6	372.90501
	21	375.38		8	31.5			115.2	288.31873
	24.5	374.466		8	24.6			115.7	336.08025
	19.7	374.201		8	32			116.3	355.0487
	23.3	372.164		8	31.1			116.9	380.44345
	21.1	372.117		8	25.2			117.4	340.42289
	19.2	366.556		8	28.6			118	316.08989
	23.7	365.534		8	29.9			118.6	330.32246
	22	364.469		8	31.6			119.1	359.48155
	24	364.373		8	28.9			119.7	303.47837
	24	363.309		9	27.2			120.3	297.93338
	25.6	361.451		9	28.2			121.1	288.31873
	22.9	357.491		9	30.2			121.9	324.60167
	22	357.485		9	26.3			122.7	340.42289
	15.4	356.457		9	25.9			123.5	229.21665
	19.7	355.877		9	25.2			124.3	313.27114
	22.5	355.401		9	27.8			125.1	341.87506
	17.8	355.114		9	28.9			126	344.78634
	14.6	355.102		10	20.7			126.8	307.66139
	21.4	354.506		10	27			127.6	337.52549
	20.7	352.46		10	29			128.4	326.0284
	20.5	351.435		10	29.2			129.2	323.17726
	22.4	350.602		10	26.6			130	268.09757
	20.7	349.275		10	28.7			131.3	258.83914
	21.9	348.432		10	27.9			132.6	260.15483
	15.7	347.901		10	27.7			134	331.75844
	18.8	347.593		10	23.7			135.4	250.99356
	18.9	346.327		10	23			136.7	299.31616
	21.4	345.645		10	23.1			138.1	272.10016
	16.4	344.154		10	28.3			139.4	222.93891
	17.1	343.96		10	22.4			140.9	254.90594
	16	342.278		10	26			142.3	257.52576
	18.7	341.5		10	24			143.8	270.76365
	15.1	341.049		10	20.2			145.3	302.08865
	16.5	340.907		10	22.7			146.8	245.80944
	9.5	340.5		10	22.9			148.2	289.68531
	18	340.17		10	23.9			149.7	304.87039
	14.2	340.015		10	26.2			151.1	249.69406
	21.1	338.611		10	22			152.4	220.444
	19	337.549		10	25.3			153.7	260.15483
	15.4	337.497		10	26.4			155	235.55223
	17.5	337.417		11	22.3			156.3	247.102
	20.9	337.022		11	20			157.6	313.27114
	22.3	335.929		11	23.1			159	250.99356
	11	335.627		12	21.2			160.3	320.33538
	17.5	334.315		12	22.1			161.8	234.28049
	18.5	334.086		12	27			163.3	265.44074
	16.2	333.944		12	22.4			164.8	274.78012
	18.8	333.441		12	27.5			166.3	293.79894
	14.6	333.42		13	21.1			167.8	317.50274
	20	332.015		13	23.5			169.2	264.11579
	15	331.574		13	24.2			171.1	245.80944
	13.3	331.549		13	25.6			173.3	258.83914
	15.8	331.29		13	27.3			175.6	248.39687
	14.1	331.015		13	23.4			177.8	262.79316
	19.8	330.954		13	22			180.1	249.69406
	12.7	330.929		13	23			184.3	274.78012
	14.6	330.157		14	22.2			188.6	300.70125
	10.5	330.139		14	23.3			196.7	235.55223
	9.3	329.123		14	22.3			235.7	273.43898
	13.9	328.994		14	24.2			252.8	226.69861
	16.7	328.123		16	26.1			259.1	247.102
	11	328.028		16	21.2			262.7	258.83914
	17.2	327.781		17	24.1			265.8	243.23126
	14.7	326.997		17	20.5			268.9	248.39687
	15.6	326.444		17	22.1			272.3	244.51919
	16.8	326.423		18	23			275.9	245.80944
	12.2	326.213		18	21.8			279.5	262.79316
	17.2	326.025		18	22.2			289.5	297.93338
	17.5	325.716		18	21.9			379.4	313.27114
	12.5	325.423		18	22			390.5	220.444
	13.1	325.198		18	23.3			990	235.55223
	17.1	325.077		18	25.9			0	257.52576
	16.4	324.417		18	27			74.5	219.20002
	13.6	324.031		18	20			80.6	245.80944
	16.3	322.985		18	21.2			83.4	241.94564
	15.2	322.877		19	22.9			86.3	247.102
	13.4	322.228		19	19.9			89.1	240.66233
	13.6	322.086		19	22			91.1	220.444
	10.2	321.469		19	21.7			92.7	236.82629
	12.8	321.312		19	22.1			94.3	247.102
	12.2	321.093		20	21.6			96	244.51919
	12.7	320.602		20	20			97.6	213.0148
	8.8	319.475		21	21.3			99.2	244.51919
	13.5	319.019		21	22.1			100.5	254.90594
	10.2	318.802		21	21.9			101.4	233.01106
	12.8	318.509		21	19.4			102.4	229.21665
	16.1	318.364		21	21.9			103.3	219.20002
	10.9	316.978		21	22.7			104.3	235.55223
	12.3	316.361		21	21			105.2	199.61088
	15.9	316.352		21	20.7			106.2	264.11579
	12.6	315.494		21	19.9			107.1	220.444
	13	315.13		21	21.2			108	282.87553
	13.6	314.694		22	18.3			109	213.0148
	16.3	314.685		22	23.4			109.9	270.76365
	8.7	314.549		22	20			110.6	241.94564
	11.5	314.417		23	24.8			111.2	256.21469
	16.3	314.182		23	19.4			111.8	226.69861
	17.9	313.833		24	23.9			112.4	285.5925
	12	313.509		24	21.7			113	219.20002
	16.2	312.914		24	22.8			113.6	182.95615
	15.3	312.713		24	20.5			114.2	215.48195
	7.7	312.71		24	25			114.8	203.23873
	9.4	311.997		24	19.9			115.4	253.5995
	12.6	311.676		24	16.9			116	270.76365
	12.7	311.617		24	19.6			116.6	244.51919
	14.7	311.417		24	18.6			117.2	214.24722
	11.5	311.127		24	22.6			117.8	209.33142
	12.6	309.235		24	23.9			118.4	194.80612
	13.7	309.201		24	21.9			119	222.93891
	13.1	309.127		24	19.5			119.6	215.48195
	16.4	309.108		24	19.1			120.2	184.13074
	14.3	308.676		25	17.9			120.8	244.51919
	12.7	308.602		25	20.2			121.4	234.28049
	17.1	308.059		25	19.6			121.9	192.41762
	14.4	307.991		25	17			122.5	178.28094
	13.9	307.515		25	21.9			123.1	247.102
	10.1	306.895		25	21.1			123.7	213.0148
	15.8	306.759		25	17.7			124.3	250.99356
	9.8	306.54		25	16.5			124.8	219.20002
	10.2	306.293		25	22.1			125.4	230.47914
	14.5	306.099		25	19.4			126	264.11579
	12.5	306.022		25	22.4			126.6	180.61392
	13.3	305.978		25	19.9			127.2	179.44627
	10.8	305.929		25	20.8			127.8	225.44307
	8.1	305.302		25	23.4			128.3	203.23873
	12.5	304.827		25	16.7			128.9	206.88741
	11.7	304.75		25	16.6			129.5	240.66233
	12.5	304.327		26	20.4			130.2	186.48685
	7.7	304.315		26	18.6			131.3	240.66233
	8	304.225		26	18.9			132.4	199.61088
	8.9	304.207		26	21.6			133.5	254.90594
	7.5	304.198		29	17.2			134.7	172.48896
	9.9	303.861		29	21.6			135.8	245.80944
	12.2	303.818		30	18.3			136.9	215.48195
	14.3	303.713		30	22.7			138.1	230.47914
	10	303.414		30	16			139.2	233.01106
	11.4	303.256		31	22			140.9	256.21469
	13.2	303.028		31	19.6			144.3	203.23873
	12.8	302.426		31	20.8			147.7	211.78469
	12	302.411		31	21			152.2	226.69861
	10.4	302.407		32	22.8			159.3	197.20387
	12.5	302.188		32	18.6			166.3	245.80944
	10.9	301.96		32	19.3			172.1	227.95648
	10.5	301.929		33	20.5			176.4	182.95615
	8.8	301.886		34	18.1			180.5	258.83914
	12.1	301.596		34	22			183.3	202.02713
	9.8	301.052		35	20.6			186.1	262.79316
	13.5	300.988		35	16.9			188.9	225.44307
	12.2	300.765		36	23			191.6	226.69861
	8.8	300.605		36	18.5			194.3	220.444
	9.3	299.586		36	23.3			196.9	219.20002
	7.9	299.235		37	20.4			199.6	221.6903
	12.9	298.633		37	20.5			202.9	214.24722
	6.1	298.525		38	20			206.4	209.33142
	7.9	298.463		39	19.9			209.9	229.21665
	12.5	298.16		39	20.1			215.3	210.5569
	9.8	298.111		39	19.5			221	199.61088
	9.9	297.722		40	19.1			229.3	220.444
	8.5	297.306		40	20.7			241.4	254.90594
	8.3	297.219		40	19.2			260.5	235.55223
	9.7	296.346		40	18.3			283.8	245.80944
	10.8	296.164		68.4	20			298.9	208.10826
	8.7	296.099		57.9	22.7			308.8	217.95835
	11.6	295.312		53.9	21.2			317.2	206.88741
	10.1	294.688		51.4	22			325.9	213.0148
	5.6	294.608		46.8	19			337.2	224.18983
	8.9	294.46		44.5	19.8			367.9	214.24722
	3.1	292.92		39.5	18.9			430.9	198.40622
	6.8	292.259		40.2	19.4			459.9	216.71899
	9.3	292.222		37.3	20.3			576.9	190.03838
	11.1	292.145		35.2	19.5			626.6	209.33142
	8.6	292.012		39.4	18.2			990	199.61088
	7.4	291.562		38.6	19.7			0	224.18983
	8.5	291.448		39.4	17.5			79.1	169.04153
	4.9	291.006		36.4	19.1			85.3	205.66887
	11.1	290.815		31.3	18.3			90.6	208.10826
	10.9	290.519		34.4	20.3			93.5	235.55223
	11.5	290.324		35.1	15.7			96.4	204.45265
	10.6	290.17		33.4	18.8			99.3	185.30764
	8.5	289.88		33.8	19			100.8	216.71899
	11.4	289.454		31.6	21.2			101.8	219.20002
	2.2	289.364		34.8	18.7			102.8	227.95648
	8.6	288.318		30.1	17.1			103.8	215.48195
	8.9	288.262		31.7	19.7			104.8	216.71899
	10.8	288.247		36	19.9			105.8	213.0148
	6.7	288.133		33.7	20.6			106.8	220.444
	8.2	288.065		29.1	19.6			107.8	211.78469
	6.8	287.583		28.1	19.7			108.8	254.90594
	8.9	287.262		31.5	19.4			109.8	224.18983
	8.2	287		27.1	20			110.4	186.48685
	8.7	286.762		32.1	19.3			110.9	214.24722
	9.2	286.728		32.9	22.7			111.4	198.40622
	7.7	286.485		32.3	20.3			111.9	205.66887
	10.9	286.404		29.5	17.2			112.4	225.44307
	8.9	285.864		26.7	19.5			112.9	165.61493
	10.2	285.806		31.5	18.2			113.4	194.80612
	8	285.725		24.6	18.8			113.9	187.66838
	5.9	285.546		32	20.4			114.4	235.55223
	8.5	285.188		31.1	15.4			114.9	244.51919
	8.8	284.543		25.2	17.9			115.4	203.23873
	8.8	284.441		28.6	17.3			115.9	221.6903
	5.8	283.972		29.9	21.2			116.4	190.03838
	7.3	283.907		31.6	21.9			116.9	222.93891
	6.3	283.614		28.9	18.6			117.4	227.95648
	4	283.269		27.2	20.1			117.9	219.20002
	7.5	283.025		28.2	17.5			118.4	211.78469
	4.5	282.985		30.2	20.2			118.9	215.48195
	4.8	282.735		26.3	20.6			119.4	219.20002
	9.2	282.46		25.9	19.9			119.9	211.78469
	9.3	281.552		25.2	19.3			120.5	209.33142
	11.1	281.481		27.8	19.6			121	198.40622
	6.4	281.17		28.9	19.9			121.6	202.02713
	6.9	280.793		20.7	19.3			122.2	211.78469
	10.1	280.185		27	19.1			122.7	206.88741
	8.6	279.469		29	18.2			123.3	192.41762
	7.2	279.373		29.2	18.5			123.9	186.48685
	4.2	278.66		26.6	19.3			124.4	191.22684
	8.6	278.179		28.7	18.9			125	172.48896
	6.4	278.003		27.9	17.7			125.6	182.95615
	6.4	277.62		27.7	17.2			126.1	175.95721
	6.3	277.614		23.7	17.6			126.7	219.20002
	4.6	277.302		23	16			127.2	179.44627
	5	277.207		23.1	16.9			127.8	182.95615
	3	276.821		28.3	16.3			128.4	234.28049
	6.5	276.343		22.4	19.9			128.9	216.71899
	3	275.528		26	16.6			129.5	181.78388
	2.1	275.349		24	16.9			130.1	194.80612
	4.5	275.247		20.2	21.1			131.4	213.0148
	3.9	274.457		22.7	19.7			132.7	179.44627
	4.9	273.966		22.9	16.8			134	235.55223
	4.6	273.296		23.9	17.9			135.2	206.88741
	3.9	273.241		26.2	19.4			136.5	239.38134
	3.7	273.207		22	16.6			137.8	179.44627
	5.4	273.093		25.3	21.2			139	214.24722
	3.6	272.602		26.4	18.9			140.7	200.81785
	1.4	272.281		22.3	21.5			143.6	225.44307
	4.1	271.401		20	16.6			146.5	205.66887
	--	271.028		23.1	19.5			149.5	221.6903
	--	269.031		21.2	18.4			153.2	210.5569
	--	268.361		22.1	20.4			157.1	178.28094
	--	267.802		27	18.8			161	190.03838
	--	267.228		22.4	20.1			164.6	170.18836
	--	266.877		27.5	19.2			168.2	190.03838
	--	266.398		21.1	16.5			171.7	172.48896
	--	266.312		23.5	17.5			174.9	178.28094
	--	265.821		24.2	15.8			178.2	179.44627
	--	264.688		25.6	17.5			181.5	181.78388
	--	264.673		27.3	16			184.8	196.00384
	--	264.549		23.4	16.5			188.1	187.66838
	--	264.105		22	16.6			191.3	197.20387
	--	263.491		23	16.8			194.5	184.13074
	--	263.244		22.2	18			197.7	167.89702
	--	262.265		23.3	17.3			200.9	194.80612
	--	262.225		22.3	18.1			204	209.33142
	--	260.364		24.2	17			207.1	180.61392
	--	259.481		26.1	15.6			210.2	196.00384
	--	259.438		21.2	17.9			213.7	194.80612
	--	257.691		24.1	19.1			217.3	185.30764
	--	257.519		20.5	16.7			221.3	214.24722
	--	256.596		22.1	18			227	182.95615
	--	256.077		23	17.9			235.9	219.20002
	--	255.873		21.8	17.1			261.1	215.48195
	--	254.352		22.2	19.5			284.4	185.30764
	--	254.241		21.9	16.9			294.6	216.71899
	--	253.975		22	19.9			302.5	202.02713
	--	252.883		23.3	19.6			309.9	188.85222
	--	252.528		25.9	17.1			320.6	159.95018
	--	251.787		27	19.7			370.4	190.03838
	--	251.204		20	18.5			407.5	210.5569
	--	250.003		21.2	17.4			423.6	203.23873
	--	249.997		22.9	14.9			439.9	179.44627
	--	249.62		19.9	17.5			476.3	211.78469
	--	246.318		22	19.2			990	162.20914
	--	244.293		21.7	18.6			0	180.61392
	--	243.552		22.1	16.6			80.9	170.18836
	--	243.318		21.6	19.3			84.6	214.24722
	--	242.41		20	15.1			88.2	198.40622
	--	238.914		21.3	16.7			90.9	214.24722
	--	237.728		22.1	15.8			92.8	163.34209
	--	237.636		21.9	19.5			94.6	202.02713
	--	237.086		19.4	18.2			96.4	209.33142
	--	235.756		21.9	19.5			98.2	200.81785
	--	235.284		22.7	15.2			100	172.48896
	--	234.639		21	18.5			100.8	170.18836
	--	231.386		20.7	19.1			101.7	216.71899
	--	224.494		19.9	18.4			102.5	162.20914
	--	224.046		21.2	16			103.4	187.66838
	--	223.586		18.3	15.8			104.2	188.85222
	--	219.651		23.4	19.7			105.1	194.80612
	--			20	15.1			105.9	219.20002
	--			24.8	17.3			106.8	171.3375
	--			19.4	17.4			107.6	167.89702
	--			23.9	17.9			108.5	173.64273
	--			21.7	19.9			109.3	171.3375
	--			22.8	15.9			110.1	166.75482
	--			20.5	15.6			110.7	170.18836
	--			25	16.1			111.2	173.64273
	--			19.9	15.9			111.8	142.2116
	--			16.9	15.5			112.4	171.3375
	--			19.6	15.8			112.9	199.61088
	--			18.6	16.1			113.5	209.33142
	--			22.6	13.3			114.1	196.00384
	--			23.9	15.9			114.6	154.34326
	--			21.9	18.3			115.2	162.20914
	--			19.5	19.1			115.7	185.30764
	--			19.1	18			116.3	203.23873
	--			17.9	14.4			116.9	216.71899
	--			20.2	15.1			117.4	198.40622
	--			19.6	17.1			118	185.30764
	--			17	18.6			118.6	191.22684
	--			21.9	19.7			119.1	196.00384
	--			21.1	18.2			119.7	194.80612
	--			17.7	17.1			120.3	166.75482
	--			16.5	17.6			121.1	164.47735
				22.1	18			121.9	217.95835
				19.4	17.9			122.7	192.41762
				22.4	15.5			123.5	210.5569
				19.9	15.3			124.3	173.64273
	--			20.8	19.8			125.1	193.61071
				23.4	17.7			126	196.00384
				16.7	19.2			126.8	171.3375
				16.6	16.1			127.6	185.30764
				20.4	17.8			128.4	181.78388
				18.6	18			129.2	185.30764
				18.9	15.9			130	213.0148
				21.6	17.1			131.3	161.0785
				17.2	16.8			132.6	181.78388
				21.6	17.1			134	215.48195
				18.3	19.4			135.4	193.61071
				22.7	15			136.7	197.20387
				16	16.8			138.1	184.13074
				22	19.6			139.4	213.0148
				19.6	17.8			140.9	182.95615
				20.8	18.1			142.3	148.79417
				21	17			143.8	191.22684
				22.8	19.4			145.3	179.44627
				18.6	16.9			146.8	197.20387
				19.3	13.9			148.2	188.85222
				20.5	17.6			149.7	211.78469
				18.1	16.6			151.1	205.66887
				22	18.1			152.4	197.20387
				20.6	17.4			153.7	171.3375
				16.9	19.3			155	181.78388
				23	18.8			156.3	197.20387
				18.5	18.1			157.6	184.13074
				23.3	15.9			159	208.10826
				20.4	16.8			160.3	179.44627
				20.5	18.1			161.8	215.48195
				20	17			163.3	175.95721
				19.9	19			164.8	173.64273
				20.1	16.6			166.3	179.44627
				19.5	19.6			167.8	155.46002
				19.1	16.3			169.2	165.61493
				20.7	16.1			171.1	186.48685
				19.2	16.6			173.3	180.61392
				18.3	14.5			175.6	206.88741
				20	15.4			177.8	136.78973
				22.7	17.2			180.1	148.79417
				21.2	16.7			184.3	193.61071
				22	18.9			188.6	179.44627
				19	12.8			196.7	174.79881
				19.8	13.9			235.7	177.11791
				18.9	17.8			252.8	196.00384
				19.4	16.6			259.1	154.34326
				20.3	16.2			262.7	159.95018
				19.5	16.4			265.8	171.3375
				18.2	18			268.9	192.41762
				19.7	14.4			272.3	178.28094
				17.5	14.9			275.9	200.81785
				19.1	15.9			279.5	199.61088
				18.3	17.7			289.5	177.11791
				20.3	16.5			379.4	197.20387
				15.7	18.4			390.5	206.88741
				18.8	18.3			990	188.85222
				19	16.4			0	169.04153
				21.2	18.1			74.5	185.30764
				18.7	18.9			80.6	179.44627
				17.1	17.4			83.4	196.00384
				19.7	15.7			86.3	175.95721
				19.9	17.1			89.1	194.80612
				20.6	16.6			91.1	165.61493
				19.6	18			92.7	174.79881
				19.7	16.3			94.3	181.78388
				19.4	17.9			96	190.03838
				20	15.4			97.6	173.64273
				19.3	16.2			99.2	165.61493
				22.7	16.8			100.5	200.81785
				20.3	17.5			101.4	161.0785
				17.2	16.1			102.4	193.61071
				19.5	15.4			103.3	187.66838
				18.2	18.4			104.3	179.44627
				18.8	15			105.2	167.89702
				20.4	17.8			106.2	205.66887
				15.4	17.3			107.1	186.48685
				17.9	16.6			108	198.40622
				17.3	15.6			109	158.82417
				21.2	18.8			109.9	187.66838
				21.9	17.2			110.6	191.22684
				18.6	18.2			111.2	175.95721
				20.1	14.8			111.8	152.11668
				17.5	17.3			112.4	182.95615
				20.2	17.6			113	164.47735
				20.6	16.3			113.6	159.95018
				19.9	14.2			114.2	170.18836
				19.3	16.9			114.8	127.17611
				19.6	15.3			115.4	165.61493
				19.9	14.9			116	172.48896
				19.3	15.8			116.6	170.18836
				19.1	11.9			117.2	162.20914
				18.2	15.4			117.8	181.78388
				18.5	16			118.4	174.79881
				19.3	15.8			119	181.78388
				18.9	15.1			119.6	194.80612
				17.7	16.8			120.2	181.78388
				17.2	16.2			120.8	206.88741
				17.6	16.8			121.4	179.44627
				16	17.9			121.9	175.95721
				16.9	16.8			122.5	180.61392
				16.3	18.9			123.1	193.61071
				19.9	16.6			123.7	151.00686
				16.6	16.3			124.3	159.95018
				16.9	16.7			124.8	164.47735
				21.1	17.8			125.4	153.22881
				19.7	14.1			126	196.00384
				16.8	14.9			126.6	192.41762
				17.9	15.3			127.2	177.11791
				19.4	14.3			127.8	187.66838
				16.6	18			128.3	137.86948
				21.2	17.7			128.9	155.46002
				18.9	16.4			129.5	199.61088
				21.5	17.3			130.2	194.80612
				16.6	12.9			131.3	170.18836
				19.5	14.5			132.4	165.61493
				18.4	18.3			133.5	190.03838
				20.4	17.9			134.7	192.41762
				18.8	15.8			135.8	161.0785
				20.1	15.4			136.9	172.48896
				19.2	17.5			138.1	197.20387
				16.5	17.7			139.2	140.03591
				17.5	15			140.9	166.75482
				15.8	16			144.3	165.61493
				17.5	18.1			147.7	158.82417
				16	13.1			152.2	158.82417
				16.5	15.5			159.3	187.66838
				16.6	15.4			166.3	178.28094
				16.8	14.8			172.1	175.95721
				18	14.8			176.4	175.95721
				17.3	17.3			180.5	169.04153
				18.1	16.5			183.3	171.3375
				17	16.3			186.1	173.64273
				15.6	16.3			188.9	137.86948
				17.9	15.7			191.6	196.00384
				19.1	15.9			194.3	188.85222
				16.7	16.1			196.9	142.2116
				18	12.9			199.6	175.95721
				17.9	18			202.9	140.03591
				17.1	17.4			206.4	171.3375
				19.5	13.3			209.9	180.61392
				16.9	16.3			215.3	151.00686
				19.9	13.1			221	170.18836
				19.6	15.9			229.3	149.89936
				17.1	16.7			241.4	161.0785
				19.7	14.1			260.5	192.41762
				18.5	15.8			283.8	173.64273
				17.4	14			298.9	171.3375
				14.9	15			308.8	173.64273
				17.5	17.7			317.2	170.18836
				19.2	16.1			325.9	177.11791
				18.6	15.9			337.2	196.00384
				16.6	16.1			367.9	172.48896
				19.3	15.8			430.9	177.11791
				15.1	16.4			459.9	191.22684
				16.7	18			576.9	198.40622
				15.8	16			626.6	165.61493
				19.5	16.4			990	202.02713
				18.2	17.6			0	173.64273
				19.5	18.2			79.1	194.80612
				15.2	15.4			85.3	177.11791
				18.5	18.5			90.6	180.61392
				19.1	16.1			93.5	161.0785
				18.4	17.9			96.4	190.03838
				16	16.4			99.3	191.22684
				15.8	16.7			100.8	184.13074
				19.7	15			101.8	184.13074
				15.1	17.5			102.8	152.11668
				17.3	17.6			103.8	156.57909
				17.4	17			104.8	147.69129
				17.9	17			105.8	164.47735
				19.9	14.2			106.8	197.20387
				15.9	14.6			107.8	173.64273
				15.6	13.8			108.8	167.89702
				16.1	15.3			109.8	182.95615
				15.9	18.1			110.4	147.69129
				15.5	16.1			110.9	190.03838
				15.8	15.6			111.4	162.20914
				16.1	16.9			111.9	164.47735
				13.3	13.8			112.4	179.44627
				15.9	17.5			112.9	161.0785
				18.3	15.1			113.4	163.34209
				19.1	15.3			113.9	180.61392
				18	16.6			114.4	167.89702
				14.4	15			114.9	179.44627
				15.1	15.2			115.4	187.66838
				17.1	16.7			115.9	178.28094
				18.6	15.6			116.4	175.95721
				19.7	16.6			116.9	144.39654
				18.2	17.3			117.4	133.56438
				17.1	16.5			117.9	175.95721
				17.6	16.3			118.4	185.30764
				18	13.5			118.9	157.70047
				17.9	12.5			119.4	177.11791
				15.5	16.3			119.9	196.00384
				15.3	17.1			120.5	156.57909
				19.8	14.7			121	153.22881
				17.7	16.4			121.6	144.39654
				19.2	18			122.2	177.11791
				16.1	14.6			122.7	162.20914
				17.8	14.3			123.3	181.78388
				18	13.5			123.9	165.61493
				15.9	16.4			124.4	190.03838
				17.1	15.1			125	170.18836
				16.8	16.8			125.6	153.22881
				17.1	15.4			126.1	179.44627
				19.4	17.5			126.7	162.20914
				15	15.8			127.2	155.46002
				16.8	14.3			127.8	147.69129
				19.6	16.6			128.4	194.80612
				17.8	15.1			128.9	161.0785
				18.1	14.5			129.5	175.95721
				17	13.8			130.1	154.34326
				19.4	17.9			131.4	164.47735
				16.9	15			132.7	149.89936
				13.9	16.3			134	155.46002
				17.6	14.4			135.2	149.89936
				16.6	15.3			136.5	147.69129
				18.1	14			137.8	155.46002
				17.4	14.5			139	197.20387
				19.3	14			140.7	177.11791
				18.8	13.8			143.6	151.00686
				18.1	14.5			146.5	173.64273
				15.9	18.1			149.5	167.89702
				16.8	16.4			153.2	154.34326
				18.1	14.1			157.1	153.22881
				17	16.1			161	162.20914
				19	15.6			164.6	159.95018
				16.6	14.4			168.2	124.01321
				19.6	14.3			171.7	136.78973
				16.3	15.1			174.9	153.22881
				16.1	14.9			178.2	182.95615
				16.6	11.6			181.5	149.89936
				14.5	12.8			184.8	184.13074
				15.4	14.3			188.1	175.95721
				17.2	16.9			191.3	134.63718
				16.7	14			194.5	171.3375
				18.9	17			197.7	171.3375
				12.8	16.3			200.9	138.95154
				13.9	12.6			204	159.95018
				17.8	15.9			207.1	190.03838
				16.6	15.9			210.2	177.11791
				16.2	13			213.7	178.28094
				16.4	14.9			217.3	175.95721
				18	17.5			221.3	187.66838
				14.4	16.4			227	171.3375
				14.9	16.5			235.9	166.75482
				15.9	16.3			261.1	157.70047
				17.7	17.3			284.4	162.20914
				16.5	15.9			294.6	179.44627
				18.4	15.5			302.5	165.61493
				18.3	14.7			309.9	166.75482
				16.4	15.1			320.6	153.22881
				18.1	16.6			370.4	174.79881
				18.9	15.4			407.5	138.95154
				17.4	15.5			423.6	193.61071
				15.7	14.3			439.9	142.2116
				17.1	16.2			476.3	164.47735
				16.6	13			990	197.20387
				18	17.8			0	132.49388
				16.3	13.3			80.9	149.89936
				17.9	15.3			84.6	161.0785
				15.4	18.1			88.2	137.86948
				16.2	12.4			90.9	151.00686
				16.8	14			92.8	157.70047
				17.5	15			94.6	152.11668
				16.1	12.9			96.4	177.11791
				15.4	14.1			98.2	159.95018
				18.4	14.7			100	192.41762
				15	14.2			100.8	157.70047
				17.8	16.4			101.7	155.46002
				17.3	14.9			102.5	172.48896
				16.6	17.7			103.4	152.11668
				15.6	14.7			104.2	196.00384
				18.8	14.5			105.1	166.75482
				17.2	16			105.9	191.22684
				18.2	14.2			106.8	165.61493
				14.8	18			107.6	127.17611
				17.3	15.5			108.5	169.04153
				17.6	17.6			109.3	136.78973
				16.3	15.4			110.1	143.30291
				14.2	11.9			110.7	172.48896
				16.9	15.7			111.2	162.20914
				15.3	12.8			111.8	158.82417
				14.9	13.4			112.4	137.86948
				15.8	16			112.9	172.48896
				11.9	15.1			113.5	177.11791
				15.4	14.8			114.1	156.57909
				16	12.9			114.6	174.79881
				15.8	16			115.2	172.48896
				15.1	16.4			115.7	170.18836
				16.8	14.6			116.3	142.2116
				16.2	16.2			116.9	149.89936
				16.8	16			117.4	153.22881
				17.9	15.8			118	190.03838
				16.8	13.3			118.6	156.57909
				18.9	14			119.1	143.30291
				16.6	14.3			119.7	147.69129
				16.3	17.5			120.3	161.0785
				16.7	14.6			121.1	163.34209
				17.8	13.4			121.9	159.95018
				14.1	13.8			122.7	146.59073
				14.9	15			123.5	158.82417
				15.3	15.2			124.3	159.95018
				14.3	14.9			125.1	171.3375
				18	13.7			126	164.47735
				17.7	14.8			126.8	161.0785
				16.4	14.9			127.6	180.61392
				17.3	15.9			128.4	174.79881
				12.9	15.3			129.2	162.20914
				14.5	15			130	158.82417
				18.3	16.7			131.3	137.86948
				17.9	16.2			132.6	161.0785
				15.8	15.1			134	187.66838
				15.4	14.8			135.4	131.4257
				17.5	12.9			136.7	153.22881
				17.7	15			138.1	166.75482
				15	17.3			139.4	174.79881
				16	12.3			140.9	169.04153
				18.1	14.3			142.3	161.0785
				13.1	15.5			143.8	138.95154
				15.5	16.2			145.3	175.95721
				15.4	15.7			146.8	165.61493
				14.8	15			148.2	170.18836
				14.8	13			149.7	185.30764
				17.3	16.3			151.1	169.04153
				16.5	15.4			152.4	158.82417
				16.3	15.8			153.7	181.78388
				16.3	17.1			155	156.57909
				15.7	15.7			156.3	166.75482
				15.9	14.8			157.6	129.29628
				16.1	16.8			159	159.95018
				12.9	14.6			160.3	159.95018
				18	15.5			161.8	181.78388
				17.4	12.1			163.3	149.89936
				13.3	14.9			164.8	146.59073
				16.3	14.9			166.3	152.11668
				13.1	16.8			167.8	134.63718
				15.9	14			169.2	164.47735
				16.7	13.7			171.1	157.70047
				14.1	14.2			173.3	187.66838
				15.8	12.6			175.6	164.47735
				14	15.3			177.8	138.95154
				15	14.7			180.1	143.30291
				17.7	17.3			184.3	157.70047
				16.1	15.3			188.6	185.30764
				15.9	13			196.7	169.04153
				16.1	13.4			235.7	163.34209
				15.8	14.7			252.8	154.34326
				16.4	17.1			259.1	157.70047
				18	15.7			262.7	171.3375
				16	15.2			265.8	133.56438
				16.4	14.4			268.9	162.20914
				17.6	14.7			272.3	163.34209
				18.2	15.9			275.9	159.95018
				15.4	12.5			279.5	190.03838
				18.5	15.1			289.5	158.82417
				16.1	15.2			379.4	153.22881
				17.9	14.9			390.5	154.34326
				16.4	17.5			990	129.29628
				16.7	14.8			0	184.13074
				15	14.3			74.5	171.3375
				17.5	14.4			80.6	141.1226
				17.6	12.1			83.4	159.95018
				17	17			86.3	159.95018
				17	15.9			89.1	143.30291
				14.2	13.2			91.1	172.48896
				14.6	14.9			92.7	140.03591
				13.8	14.9			94.3	152.11668
				15.3	13.4			96	144.39654
				18.1	16			97.6	152.11668
				16.1	13.1			99.2	159.95018
				15.6	14.2			100.5	158.82417
				16.9	13.5			101.4	148.79417
				13.8	14.2			102.4	152.11668
				17.5	14.9			103.3	171.3375
				15.1	14.8			104.3	180.61392
				15.3	13.9			105.2	184.13074
				16.6	14.2			106.2	174.79881
				15	15.9			107.1	166.75482
				15.2	16.7			108	178.28094
				16.7	17			109	146.59073
				15.6	16.2			109.9	151.00686
				16.6	15.5			110.6	157.70047
				17.3	16.5			111.2	149.89936
				16.5	13.7			111.8	151.00686
				16.3	14.1			112.4	146.59073
				13.5	14.7			113	149.89936
				12.5	14			113.6	166.75482
				16.3	14.1			114.2	145.49247
				17.1	13.7			114.8	145.49247
				14.7	14			115.4	171.3375
				16.4	15.5			116	161.0785
				18	13.6			116.6	153.22881
				14.6	13.6			117.2	157.70047
				14.3	15.9			117.8	156.57909
				13.5	15			118.4	180.61392
				16.4	14.3			119	177.11791
				15.1	14.7			119.6	131.4257
				16.8	14.6			120.2	179.44627
				15.4	16.7			120.8	169.04153
				17.5	16.4			121.4	165.61493
				15.8	12.3			121.9	172.48896
				14.3	16.6			122.5	144.39654
				16.6	15.7			123.1	165.61493
				15.1	15.4			123.7	136.78973
				14.5	16			124.3	170.18836
				13.8	13.5			124.8	134.63718
				17.9	15.4			125.4	141.1226
				15	12.8			126	142.2116
				16.3	15.8			126.6	142.2116
				14.4	12.6			127.2	170.18836
				15.3	13.2			127.8	142.2116
				14	13.3			128.3	154.34326
				14.5	13.3			128.9	145.49247
				14	15.8			129.5	146.59073
				13.8	13.3			130.2	145.49247
				14.5	14.4			131.3	177.11791
				18.1	13.6			132.4	172.48896
				16.4	13.7			133.5	148.79417
				14.1	13.6			134.7	146.59073
				16.1	16.4			135.8	145.49247
				15.6	16			136.9	167.89702
				14.4	13.9			138.1	163.34209
				14.3	13.7			139.2	155.46002
				15.1	13.6			140.9	137.86948
				14.9	15.6			144.3	130.35983
				11.6	15.2			147.7	145.49247
				12.8	14.5			152.2	152.11668
				14.3	12.9			159.3	187.66838
				16.9	12.2			166.3	172.48896
				14	13.6			172.1	146.59073
				17	14.2			176.4	171.3375
				16.3	17.3			180.5	127.17611
				12.6	16			183.3	124.01321
				15.9	13.7			186.1	165.61493
				15.9	15.9			188.9	121.91617
				13	11.9			191.6	147.69129
				14.9	11.6			194.3	166.75482
				17.5	15.4			196.9	154.34326
				16.4	11.4			199.6	163.34209
				16.5	13.8			202.9	161.0785
				16.3	15.5			206.4	146.59073
				17.3	14.4			209.9	178.28094
				15.9	15.2			215.3	159.95018
				15.5	15			221	131.4257
				14.7	13.7			229.3	135.7123
				15.1	16.5			241.4	161.0785
				16.6	14.9			260.5	151.00686
				15.4	12.3			283.8	159.95018
				15.5	12.7			298.9	154.34326
				14.3	15			308.8	134.63718
				16.2	14.1			317.2	166.75482
				13	14.9			325.9	152.11668
				17.8	14.4			337.2	145.49247
				13.3	12.6			367.9	141.1226
				15.3	15.5			430.9	137.86948
				18.1	14.2			459.9	179.44627
				12.4	13.6			576.9	163.34209
				14	13.2			626.6	159.95018
				15	12.9			990	155.46002
				12.9	16.6			0	187.66838
				14.1	15.2			79.1	170.18836
				14.7	14.9			85.3	155.46002
				14.2	14.5			90.6	154.34326
				16.4	17.3			93.5	152.11668
				14.9	15.8			96.4	149.89936
				17.7	14.5			99.3	124.01321
				14.7	14.4			100.8	155.46002
				14.5	14.2			101.8	146.59073
				16	14			102.8	152.11668
				14.2	11.6			103.8	120.87113
				18	14.5			104.8	137.86948
				15.5	13.7			105.8	135.7123
				17.6	14.2			106.8	146.59073
				15.4	11.3			107.8	140.03591
				11.9	12.9			108.8	130.35983
				15.7	12.7			109.8	153.22881
				12.8	13.7			110.4	164.47735
				13.4	13.1			110.9	166.75482
				16	12.2			111.4	158.82417
				15.1	14.3			111.9	149.89936
				14.8	15.3			112.4	147.69129
				12.9	15.5			112.9	135.7123
				16	14.8			113.4	134.63718
				16.4	14			113.9	119.82839
				14.6	13.8			114.4	148.79417
				16.2	12.7			114.9	152.11668
				16	12.6			115.4	172.48896
				15.8	11.2			115.9	142.2116
				13.3	13.9			116.4	127.17611
				14	14.2			116.9	153.22881
				14.3	16			117.4	166.75482
				17.5	13.3			117.9	128.23504
				14.6	11.9			118.4	145.49247
				13.4	14.3			118.9	164.47735
				13.8	15.5			119.4	165.61493
				15	12			119.9	145.49247
				15.2	13.6			120.5	169.04153
				14.9	15.3			121	165.61493
				13.7	15.4			121.6	138.95154
				14.8	13.6			122.2	159.95018
				14.9	15.7			122.7	122.96353
				15.9	15.4			123.3	140.03591
				15.3	13			123.9	145.49247
				15	14.9			124.4	134.63718
				16.7	11.5			125	143.30291
				16.2	13.1			125.6	138.95154
				15.1	13.6			126.1	162.20914
				14.8	12.6			126.7	145.49247
				12.9	13.4			127.2	167.89702
				15	13			127.8	161.0785
				17.3	15.1			128.4	146.59073
				12.3	13.6			128.9	152.11668
				14.3	15.6			129.5	170.18836
				15.5	15			130.1	147.69129
				16.2	13.7			131.4	136.78973
				15.7	14.2			132.7	136.78973
				15	15.8			134	175.95721
				13	13.8			135.2	131.4257
				16.3	12.8			136.5	145.49247
				15.4	12.8			137.8	141.1226
				15.8	16.3			139	154.34326
				17.1	12.3			140.7	114.64941
				15.7	13.6			143.6	128.23504
				14.8	13.2			146.5	141.1226
				16.8	14.4			149.5	159.95018
				14.6	10.7			153.2	178.28094
				15.5	12			157.1	142.2116
				12.1	13.2			161	157.70047
				14.9	14.9			164.6	147.69129
				14.9	16.5			168.2	149.89936
				16.8	13.3			171.7	141.1226
				14	14.7			174.9	135.7123
				13.7	13.8			178.2	152.11668
				14.2	14			181.5	140.03591
				12.6	13.2			184.8	153.22881
				15.3	12.7			188.1	130.35983
				14.7	14.2			191.3	130.35983
				17.3	13.1			194.5	138.95154
				15.3	14.3			197.7	156.57909
				13	12.2			200.9	127.17611
				13.4	12.2			204	169.04153
				14.7	13			207.1	149.89936
				17.1	14.6			210.2	149.89936
				15.7	11.9			213.7	182.95615
				15.2	15.7			217.3	138.95154
				14.4	14			221.3	127.17611
				14.7	14			227	156.57909
				15.9	16.9			235.9	172.48896
				12.5	13			261.1	147.69129
				15.1	11.9			284.4	154.34326
				15.2	14.6			294.6	155.46002
				14.9	16			302.5	153.22881
				17.5	13.8			309.9	180.61392
				14.8	14.4			320.6	159.95018
				14.3	14.5			370.4	144.39654
				14.4	14.3			407.5	146.59073
				12.1	16.7			423.6	135.7123
				17	14.9			439.9	153.22881
				15.9	13.5			476.3	133.56438
				13.2	13.7			990	153.22881
				14.9	12.7			0	133.56438
				14.9	14.3			80.9	156.57909
				13.4	12.5			84.6	151.00686
				16	14.3			88.2	140.03591
				13.1	12.5			90.9	178.28094
				14.2	14.6			92.8	116.71406
				13.5	14.1			94.6	165.61493
				14.2	13.1			96.4	156.57909
				14.9	16.5			98.2	136.78973
				14.8	10.9			100	162.20914
				13.9	15.4			100.8	151.00686
				14.2	14.6			101.7	146.59073
				15.9	12.8			102.5	167.89702
				16.7	15.1			103.4	133.56438
				17	14.1			104.2	158.82417
				16.2	13.7			105.1	152.11668
				15.5	15.6			105.9	142.2116
				16.5	12.5			106.8	169.04153
				13.7	14.8			107.6	165.61493
				14.1	14.2			108.5	154.34326
				14.7	13.3			109.3	152.11668
				14	15.7			110.1	147.69129
				14.1	15.4			110.7	170.18836
				13.7	14.4			111.2	140.03591
				14	14.2			111.8	144.39654
				15.5	13.8			112.4	192.41762
				13.6	15.8			112.9	133.56438
				13.6	13.1			113.5	137.86948
				15.9	13.5			114.1	158.82417
				15	17.7			114.6	157.70047
				14.3	12.5			115.2	167.89702
				14.7	12.9			115.7	137.86948
				14.6	14.8			116.3	136.78973
				16.7	14.7			116.9	157.70047
				16.4	15.6			117.4	134.63718
				12.3	12.9			118	138.95154
				16.6	12.8			118.6	142.2116
				15.7	14.7			119.1	134.63718
				15.4	12.6			119.7	145.49247
				16	13			120.3	134.63718
				13.5	13.3			121.1	141.1226
				15.4	12.6			121.9	185.30764
				12.8	13.6			122.7	157.70047
				15.8	12.6			123.5	136.78973
				12.6	13.2			124.3	156.57909
				13.2	17.1			125.1	172.48896
				13.3	14.7			126	131.4257
				13.3	12.8			126.8	155.46002
				15.8	14.6			127.6	161.0785
				13.3	16			128.4	152.11668
				14.4	12.3			129.2	153.22881
				13.6	14.5			130	137.86948
				13.7	15			131.3	148.79417
				13.6	14.2			132.6	162.20914
				16.4	14.3			134	140.03591
				16	12.9			135.4	119.82839
				13.9	13.9			136.7	112.59402
				13.7	15.1			138.1	141.1226
				13.6	13.1			139.4	154.34326
				15.6	11.2			140.9	156.57909
				15.2	10.5			142.3	161.0785
				14.5	13.2			143.8	146.59073
				12.9	14.4			145.3	115.68058
				12.2	14.6			146.8	140.03591
				13.6	15			148.2	140.03591
				14.2	13.7			149.7	164.47735
				17.3	10.8			151.1	155.46002
				16	13.1			152.4	146.59073
				13.7	13.1			153.7	153.22881
				15.9	15.3			155	143.30291
				11.9	14.5			156.3	158.82417
				11.6	13.7			157.6	130.35983
				15.4	14.3			159	125.0652
				11.4	13.4			160.3	161.0785
				13.8	14.8			161.8	141.1226
				15.5	12.2			163.3	153.22881
				14.4	11.7			164.8	152.11668
				15.2	15			166.3	134.63718
				15	13.2			167.8	135.7123
				13.7	14.3			169.2	140.03591
				16.5	14.2			171.1	127.17611
				14.9	12.6			173.3	116.71406
				12.3	12.7			175.6	146.59073
				12.7	13.1			177.8	154.34326
				15	11.9			180.1	155.46002
				14.1	10.9			184.3	130.35983
				14.9	13.7			188.6	148.79417
				14.4	14.4			196.7	142.2116
				12.6	14.5			235.7	155.46002
				15.5	12.2			252.8	133.56438
				14.2	13.9			259.1	112.59402
				13.6	13.3			262.7	138.95154
				13.2	14.5			265.8	122.96353
				12.9	12.5			268.9	147.69129
				16.6	10.5			272.3	152.11668
				15.2	13			275.9	127.17611
				14.9	11.5			279.5	159.95018
				14.5	13.8			289.5	130.35983
				17.3	14.2			379.4	137.86948
				15.8	11.9			390.5	145.49247
				14.5	14.9			990	131.4257
				14.4	12.2			0	149.89936
				14.2	12.9			74.5	137.86948
				14	13.6			80.6	126.1195
				11.6	12.3			83.4	156.57909
				14.5	14			86.3	162.20914
				13.7	12.9			89.1	141.1226
				14.2	11.8			91.1	147.69129
				11.3	14.6			92.7	112.59402
				12.9	15.1			94.3	144.39654
				12.7	13.2			96	149.89936
				13.7	13.8			97.6	137.86948
				13.1	10.5			99.2	147.69129
				12.2	13.5			100.5	145.49247
				14.3	14			101.4	138.95154
				15.3	12.9			102.4	130.35983
				15.5	13.8			103.3	140.03591
				14.8	13.6			104.3	154.34326
				14	13			105.2	129.29628
				13.8	12.2			106.2	146.59073
				12.7	13.1			107.1	161.0785
				12.6	14.4			108	166.75482
				11.2	12.1			109	149.89936
				13.9	13.7			109.9	136.78973
				14.2	15			110.6	146.59073
				16	15.5			111.2	172.48896
				13.3	14			111.8	138.95154
				11.9	12.8			112.4	122.96353
				14.3	13.7			113	164.47735
				15.5	16			113.6	125.0652
				12	13			114.2	174.79881
				13.6	11.5			114.8	144.39654
				15.3	15.3			115.4	112.59402
				15.4	11.7			116	145.49247
				13.6	16.2			116.6	158.82417
				15.7	13.5			117.2	132.49388
				15.4	10.5			117.8	169.04153
				13	13.6			118.4	148.79417
				14.9	14.8			119	152.11668
				11.5	12.4			119.6	135.7123
				13.1	15.7			120.2	171.3375
				13.6	13.9			120.8	147.69129
				12.6	14.2			121.4	124.01321
				13.4	12.7			121.9	133.56438
				13	15.9			122.5	142.2116
				15.1	13.8			123.1	121.91617
				13.6	11.6			123.7	134.63718
				15.6	12.5			124.3	129.29628
				15	13.3			124.8	120.87113
				13.7	11.4			125.4	145.49247
				14.2	12.6			126	143.30291
				15.8	12.1			126.6	133.56438
				13.8	11.3			127.2	138.95154
				12.8	13.6			127.8	121.91617
				12.8	13.4			128.3	138.95154
				16.3	12.5			128.9	143.30291
				12.3	13			129.5	121.91617
				13.6	11.4			130.2	137.86948
				13.2	13			131.3	146.59073
				14.4	13.4			132.4	134.63718
				10.7	11.4			133.5	117.74986
				12	12.9			134.7	138.95154
				13.2	13.7			135.8	161.0785
				14.9	12.6			136.9	128.23504
				16.5	11			138.1	140.03591
				13.3	13			139.2	148.79417
				14.7	15			140.9	171.3375
				13.8	12			144.3	125.0652
				14	13.1			147.7	129.29628
				13.2	13.9			152.2	108.51098
				12.7	15.9			159.3	122.96353
				14.2	11.7			166.3	132.49388
				13.1	12.1			172.1	146.59073
				14.3	10.1			176.4	135.7123
				12.2	11.5			180.5	110.54787
				12.2	12.4			183.3	106.48334
				13	13.7			186.1	135.7123
				14.6	12.7			188.9	133.56438
				11.9	10.3			191.6	156.57909
				15.7	9.9			194.3	153.22881
				14	12.7			196.9	146.59073
				14	12.5			199.6	134.63718
				16.9	14.6			202.9	152.11668
				13	14.3			206.4	147.69129
				11.9	13.7			209.9	141.1226
				14.6	12.6			215.3	145.49247
				16	14.2			221	163.34209
				13.8	13.8			229.3	138.95154
				14.4	13.2			241.4	165.61493
				14.5	13.6			260.5	166.75482
				14.3	15.2			283.8	141.1226
				16.7	13			298.9	119.82839
				14.9	15.4			308.8	133.56438
				13.5	15.5			317.2	142.2116
				13.7	13.2			325.9	136.78973
				12.7	11.2			337.2	142.2116
				14.3	12.5			367.9	167.89702
				12.5	13.3			430.9	147.69129
				14.3	12.8			459.9	120.87113
				12.5	13.3			576.9	134.63718
				14.6	15.6			626.6	152.11668
				14.1	13.8			990	136.78973
				13.1	11.3			0	132.49388
				16.5	12.6			79.1	144.39654
				10.9	14.2			85.3	137.86948
				15.4	12.8			90.6	156.57909
				14.6	12.4			93.5	125.0652
				12.8	13.5			96.4	129.29628
				15.1	12.9			99.3	136.78973
				14.1	14.6			100.8	146.59073
				13.7	11.7			101.8	140.03591
				15.6	12.1			102.8	143.30291
				12.5	12.8			103.8	142.2116
				14.8	13.7			104.8	156.57909
				14.2	13.1			105.8	127.17611
				13.3	13.4			106.8	125.0652
				15.7	13.3			107.8	137.86948
				15.4	14.6			108.8	135.7123
				14.4	11.9			109.8	134.63718
				14.2	11.7			110.4	130.35983
				13.8	12.9			110.9	170.18836
				15.8	12.7			111.4	158.82417
				13.1	12.6			111.9	136.78973
				13.5	12.2			112.4	116.71406
				17.7	15.8			112.9	157.70047
				12.5	14.8			113.4	145.49247
				12.9	12.8			113.9	154.34326
				14.8	10.9			114.4	151.00686
				14.7	14.7			114.9	133.56438
				15.6	13.6			115.4	158.82417
				12.9	14.4			115.9	129.29628
				12.8	14.1			116.4	142.2116
				14.7	12.5			116.9	151.00686
				12.6	14.8			117.4	134.63718
				13	12.1			117.9	121.91617
				13.3	13.3			118.4	134.63718
				12.6	14.1			118.9	134.63718
				13.6	12.6			119.4	136.78973
				12.6	11.4			119.9	131.4257
				13.2	12.6			120.5	149.89936
				17.1	12.6			121	142.2116
				14.7	12.8			121.6	164.47735
				12.8	12.3			122.2	154.34326
				14.6	14			122.7	109.52827
				16	13.3			123.3	161.0785
				12.3	15.3			123.9	141.1226
				14.5	14.4			124.4	149.89936
				15	10.2			125	161.0785
				14.2	15			125.6	145.49247
				14.3	13.2			126.1	155.46002
				12.9	14			126.7	144.39654
				13.9	15			127.2	121.91617
				15.1	13.6			127.8	120.87113
				13.1	14.5			128.4	165.61493
				11.2	13.5			128.9	140.03591
				10.5	11.4			129.5	138.95154
				13.2	11.3			130.1	155.46002
				14.4	15.4			131.4	142.2116
				14.6	13.1			132.7	121.91617
				15	13			134	117.74986
				13.7	14.5			135.2	122.96353
				10.8	13.3			136.5	134.63718
				13.1	11.4			137.8	140.03591
				13.1	11			139	145.49247
				15.3	11.5			140.7	154.34326
				14.5	12.6			143.6	135.7123
				13.7	13.1			146.5	109.52827
				14.3	13.6			149.5	116.71406
				13.4	14.4			153.2	151.00686
				14.8	12.7			157.1	121.91617
				12.2	10.2			161	122.96353
				11.7	10.9			164.6	136.78973
				15	14.1			168.2	124.01321
				13.2	11.4			171.7	141.1226
				14.3	11.5			174.9	165.61493
				14.2	12.8			178.2	134.63718
				12.6	11.6			181.5	116.71406
				12.7	13.2			184.8	142.2116
				13.1	15.4			188.1	121.91617
				11.9	12.6			191.3	135.7123
				10.9	10.9			194.5	152.11668
				13.7	13.3			197.7	136.78973
				14.4	11.4			200.9	111.56979
				14.5	12.7			204	125.0652
				12.2	14.2			207.1	145.49247
				13.9	12.8			210.2	126.1195
				13.3	10.4			213.7	163.34209
				14.5	11.7			217.3	112.59402
				12.5	13.6			221.3	148.79417
				10.5	11.8			227	124.01321
				13	15.2			235.9	159.95018
				11.5	10.5			261.1	138.95154
				13.8	13.9			284.4	138.95154
				14.2	11.6			294.6	128.23504
				11.9	14.9			302.5	122.96353
				14.9	13			309.9	129.29628
				12.2	13			320.6	115.68058
				12.9	12			370.4	157.70047
				13.6	11.5			407.5	156.57909
				12.3	12.1			423.6	148.79417
				14	10.8			439.9	158.82417
				12.9	14.7			476.3	118.78797
				11.8	14.6			990	152.11668
				14.6	13.9			247.8	142.2116
				15.1	14.8			252.4	144.39654
				13.2	11.1			257.7	142.2116
				13.8	14.2			990	132.49388
				10.5	13.3			0	143.30291
				13.5	13.5			60.8	132.49388
				14	13.3			61.5	162.20914
				12.9	12.4			62.3	156.57909
				13.8	13.4			63.1	127.17611
				13.6	12.4			63.9	136.78973
				13	15.1			64.7	126.1195
				12.2	14.6			65.5	122.96353
				13.1	11.9			66.3	149.89936
				14.4	12.8			67.1	122.96353
				12.1	11.8			67.9	142.2116
				13.7	11.5			68.7	130.35983
				15	14			69.5	100.45593
				15.5	11.5			72.6	141.1226
				14	13.3			80	143.30291
				12.8	12.2			84.7	137.86948
				13.7	9.3			89.4	137.86948
				16	13.2			90.6	120.87113
				13	13.4			91.3	129.29628
				11.5	12.9			92	111.56979
				15.3	12.9			92.8	128.23504
				11.7	11.3			93.5	137.86948
				16.2	12.1			94.2	126.1195
				13.5	10.4			94.9	102.45582
				10.5	12			95.6	118.78797
				13.6	12.9			96.3	146.59073
				14.8	11.8			97	133.56438
				12.4	9.5			97.7	133.56438
				15.7	11.1			98.5	126.1195
				13.9	13.7			99.2	120.87113
				14.2	12.5			99.9	125.0652
				12.7	12.5			100.3	126.1195
				15.9	11.8			100.8	117.74986
				13.8	11.3			101.2	126.1195
				11.6	11.7			101.6	135.7123
				12.5	11.8			102	154.34326
				13.3	11			102.4	130.35983
				11.4	11.8			102.8	138.95154
				12.6	12.7			103.3	128.23504
				12.1	14.4			103.7	116.71406
				11.3	12.2			104.1	126.1195
				13.6	13			104.5	111.56979
				13.4	12			104.9	132.49388
				12.5	10.9			105.3	146.59073
				13	11.8			105.8	135.7123
				11.4	10.4			106.2	130.35983
				13	12.4			106.6	126.1195
				13.4	13.7			107	147.69129
				11.4	12.7			107.4	161.0785
				12.9	12.2			107.8	145.49247
				13.7	11.8			108.3	129.29628
				12.6	13.8			108.7	126.1195
				11	15			109.1	108.51098
				13	13.6			109.5	132.49388
				15	12.1			109.9	95.49671
				12	11.8			111.5	129.29628
				13.1	10.1			113.2	134.63718
				13.9	12.4			115	117.74986
				15.9	8.8			116.8	141.1226
				11.7	12.1			118.6	137.86948
				12.1	12.6			122.4	141.1226
				10.1	11			133.3	147.69129
				11.5	13.2			144.1	137.86948
				12.4	12.9			152.1	149.89936
				13.7	13.2			159.1	152.11668
				12.7	13.8			165.2	162.20914
				10.3	12.9			170.7	114.64941
				9.9	14			174.2	143.30291
				12.7	14.2			177.6	112.59402
				12.5	15.1			180.5	133.56438
				14.6	10.7			181.9	133.56438
				14.3	13.4			183.4	153.22881
				13.7	10.5			184.8	124.01321
				12.6	12.5			186.3	140.03591
				14.2	12.5			187.7	129.29628
				13.8	14.3			189.2	152.11668
				13.2	11.6			190.4	132.49388
				13.6	13.1			191.2	131.4257
				15.2	12.1			192	133.56438
				13	14.2			192.8	140.03591
				15.4	12.4			193.7	135.7123
				15.5	12.3			194.5	138.95154
				13.2	12.5			195.3	131.4257
				11.2	13.1			196.2	111.56979
				12.5	12.7			197	118.78797
				13.3	13			197.8	128.23504
				12.8	12.3			198.6	147.69129
				13.3	10.4			199.5	117.74986
				15.6	11.1			200.4	149.89936
				13.8	12			201.5	96.48393
				11.3	13.8			202.6	97.47346
				12.6	11			203.7	147.69129
				14.2	14			204.8	140.03591
				12.8	8.9			205.9	126.1195
				12.4	9			207	130.35983
				13.5	13.8			208.1	124.01321
				12.9	13.1			209.2	142.2116
				14.6	11.8			210.9	131.4257
				11.7	12.2			214.6	104.46495
				12.1	11.6			218.2	133.56438
				12.8	13.3			990	122.96353
				13.7	12.3			0	132.49388
				13.1	9.7			50.3	156.57909
				13.4	12.5			51.9	132.49388
				13.3	11.5			53.6	165.61493
				14.6	12.4			55.2	130.35983
				11.9	14.6			56.8	129.29628
				11.7	12.4			58.5	100.45593
				12.9	15.4			60.2	118.78797
				12.7	12.2			64.3	138.95154
				12.6	12.1			68.3	126.1195
				12.2	9.3			70.6	146.59073
				15.8	11.1			71.6	135.7123
				14.8	13			72.6	143.30291
				12.8	11.8			73.6	132.49388
				10.9	13.7			74.6	136.78973
				14.7	12.7			75.6	122.96353
				13.6	13.4			76.6	140.03591
				14.4	12.4			77.6	133.56438
				14.1	12.8			78.6	135.7123
				12.5	11.5			79.6	112.59402
				14.8	13.1			80.2	122.96353
				12.1	12.5			80.5	129.29628
				13.3	12.7			80.8	142.2116
				14.1	10.5			81.1	128.23504
				12.6	11.5			81.5	102.45582
				11.4	12.1			81.8	143.30291
				12.6	13.3			82.1	144.39654
				12.6	12			82.4	128.23504
				12.8	9.5			82.7	106.48334
				12.3	13.4			83	127.17611
				14	13.5			83.3	113.62056
				13.3	12			83.7	131.4257
				15.3	9.9			84	140.03591
				14.4	11.9			84.3	141.1226
				10.2	10.6			84.6	128.23504
				15	12.3			84.9	120.87113
				13.2	13.1			85.2	135.7123
				14	13.2			85.5	115.68058
				15	12			85.9	151.00686
				13.6	11.3			86.2	129.29628
				14.5	12.7			86.5	130.35983
				13.5	10.8			86.8	142.2116
				11.4	14.1			87.1	127.17611
				11.3	12.1			87.4	146.59073
				15.4	12.2			87.7	135.7123
				13.1	13.3			88.1	120.87113
				13	11.9			88.4	133.56438
				14.5	13.7			88.7	157.70047
				13.3	12.7			89	124.01321
				11.4	11.3			89.3	138.95154
				11	12.5			89.6	127.17611
				11.5	14.7			89.9	144.39654
				12.6	11.6			90.8	137.86948
				13.1	13			91.9	138.95154
				13.6	11.9			92.9	112.59402
				14.4	13.5			93.9	133.56438
				12.7	12.9			94.9	120.87113
				10.2	13			96	166.75482
				10.9	10.5			97	129.29628
				14.1	12.5			98	106.48334
				11.4	11.3			99.1	134.63718
				11.5	15.5			100.4	140.03591
				12.8	12.1			105.2	133.56438
				11.6	9.9			109.9	121.91617
				13.2	12.6			119.2	136.78973
				15.4	13.1			123.6	145.49247
				12.6	12.5			127.5	124.01321
				10.9	11.4			130.3	119.82839
				13.3	12.8			131	146.59073
				11.4	13.6			131.7	120.87113
				12.7	11.6			132.4	119.82839
				14.2	11.2			133.1	133.56438
				12.8	13.7			133.8	132.49388
				10.4	11.3			134.5	132.49388
				11.7	11.2			135.2	127.17611
				13.6	12.5			135.9	136.78973
				11.8	12.4			136.6	138.95154
				15.2	12.4			137.3	115.68058
				10.5	11.9			138	128.23504
				13.9	12.8			138.7	126.1195
				11.6	13			139.4	146.59073
				14.9	10.8			140.2	136.78973
				13	12			140.9	133.56438
				13	11.8			141.7	129.29628
				12	13.7			142.4	146.59073
				11.5	12.8			143.2	105.47299
				12.1	12.5			144	134.63718
				10.8	12.1			144.7	121.91617
				14.7	13.7			145.5	122.96353
				14.6	9.8			146.3	128.23504
				13.9	12.6			147	133.56438
				14.8	11.4			147.8	134.63718
				11.1	11.5			148.6	129.29628
				14.2	12			149.3	135.7123
				13.3	12.5			152.9	132.49388
				13.5	12.6			217.8	136.78973
				13.3	12.1			221.8	103.45923
				12.4	12.7			223.9	132.49388
				13.4	12.4			226.1	135.7123
				12.4	12.8			228.3	151.00686
				15.1	9.6			770	119.82839
				14.6	12.4			0	130.35983
				11.9	12.7			0	114.64941
				12.8	14.1			48.7	147.69129
				11.8	11.2			51.4	161.0785
				11.5	12.2			53.1	131.4257
				14	10.7			54.8	113.62056
				11.5	13.8			56.4	120.87113
				13.3	15			58.1	129.29628
				12.2	12.3			59.8	132.49388
				9.3	10.6			61	126.1195
				13.2	11.3			62.1	113.62056
				13.4	12.1			63.2	130.35983
				12.9	12.4			64.3	133.56438
				12.9	11.8			65.4	126.1195
				11.3	10.6			66.5	117.74986
				12.1	12.2			67.6	116.71406
				10.4	12.5			68.7	138.95154
				12	11.8			69.8	142.2116
				12.9	11			70.7	147.69129
				11.8	10.9			71.5	125.0652
				9.5	13			72.3	126.1195
				11.1	13.3			73.1	128.23504
				13.7	13.8			74	159.95018
				12.5	11.7			74.8	138.95154
				12.5	11.8			75.6	127.17611
				11.8	12			76.4	153.22881
				11.3	14.9			77.2	127.17611
				11.7	13			78.1	145.49247
				11.8	11.9			78.9	122.96353
				11	14.3			79.7	124.01321
				11.8	11.9			80.5	135.7123
				12.7	13.6			81.2	134.63718
				14.4	11.5			82	142.2116
				12.2	11.6			82.7	133.56438
				13	12.7			83.5	101.45472
				12	12.6			84.2	124.01321
				10.9	13.3			85	137.86948
				11.8	12.5			85.7	128.23504
				10.4	9.4			86.5	145.49247
				12.4	11.6			87.2	121.91617
				13.7	12.9			88	103.45923
				12.7	12			88.7	119.82839
				12.2	13.6			89.5	151.00686
				11.8	11.4			90.3	99.45946
				13.8	9.6			91.5	105.47299
				15	11.2			92.6	132.49388
				13.6	14.1			93.7	122.96353
				12.1	9.2			94.9	144.39654
				11.8	9.8			96	137.86948
				10.1	12.4			97.1	129.29628
				12.4	11.5			98.3	112.59402
				8.8	13.5			99.4	121.91617
				12.1	12.9			100.5	134.63718
				12.6	12.1			101.5	107.496
				11	10.5			102.5	119.82839
				13.2	11.4			103.6	155.46002
				12.9	12.6			104.6	127.17611
				13.2	10			105.6	133.56438
				13.8	11.2			106.7	116.71406
				12.9	14.5			107.7	120.87113
				14	11.9			108.7	95.49671
				14.2	12.5			109.7	131.4257
				15.1	10.9			110.7	120.87113
				10.7	11.3			111.7	118.78797
				13.4	8.8			112.6	140.03591
				10.5	12.3			113.6	151.00686
				12.5	11.3			114.5	120.87113
				12.5	11.1			115.5	112.59402
				14.3	13.1			116.4	118.78797
				11.6	14.1			117.4	129.29628
				13.1	11.3			118.3	128.23504
				12.1	10.5			119.3	137.86948
				14.2	11.1			120.3	115.68058
				12.4	12.1			121.8	118.78797
				12.3	12			123.3	125.0652
				12.5	12.9			124.7	117.74986
				13.1	10.8			126.2	119.82839
				12.7	11.1			127.6	157.70047
				13	11.7			129.1	134.63718
				12.3	11			131	128.23504
				10.4	11.2			133.7	163.34209
				11.1	14.7			136.3	133.56438
				12	12.6			139	114.64941
				13.8	12			142.3	126.1195
				11	15.2			146	110.54787
				14	12.5			149.8	129.29628
				8.9	10.7			152.8	99.45946
				9	11.8			155.7	107.496
				13.8	10.3			158.7	125.0652
				13.1	12.1			161.4	127.17611
				11.8	9.2			163.9	167.89702
				12.2	10			166.4	122.96353
				11.6	11.7			168.9	116.71406
				13.3	11.9			173.3	136.78973
				12.3	15.6			179.3	128.23504
				9.7	11.5			231.2	146.59073
				12.5	10.9			239.2	154.34326
				11.5	12.8			243.7	125.0652
				12.4	12			247.8	125.0652
				14.6	13.7			252.4	110.54787
				12.4	14.4			257.7	131.4257
				15.4	11.7			990	95.49671
				12.2	11.7			0	109.52827
				12.1	10.3			60.8	143.30291
				9.3	12.3			61.5	130.35983
				11.1	8.8			62.3	138.95154
				13	10.2			63.1	116.71406
				11.8	13.4			63.9	128.23504
				13.7	12.2			64.7	127.17611
				12.7	13			65.5	166.75482
				13.4	10.9			66.3	143.30291
				12.4	12			67.1	106.48334
				12.8	11.9			67.9	115.68058
				11.5	15.5			68.7	135.7123
				13.1	13.4			69.5	115.68058
				12.5	9.9			72.6	114.64941
				12.7	10.8			80	134.63718
				10.5	12.7			84.7	118.78797
				11.5	10.8			89.4	114.64941
				12.1	10.7			90.6	122.96353
				13.3	12.6			91.3	130.35983
				12	11.1			92	105.47299
				9.5	10.7			92.8	127.17611
				13.4	11.5			93.5	117.74986
				13.5	12.2			94.2	110.54787
				12	9.8			94.9	131.4257
				9.9	11.9			95.6	107.496
				11.9	11			96.3	125.0652
				10.6	10.3			97	119.82839
				12.3	12.3			97.7	121.91617
				13.1	10			98.5	126.1195
				13.2	11.7			99.2	114.64941
				12	11.2			99.9	126.1195
				11.3	11.4			100.3	110.54787
				12.7	11.8			100.8	130.35983
				10.8	10.7			101.2	122.96353
				14.1	11.8			101.6	130.35983
				12.1	10.3			102	148.79417
				12.2	12.2			102.4	119.82839
				13.3	11.5			102.8	140.03591
				11.9	12.2			103.3	120.87113
				13.7	13.9			103.7	152.11668
				12.7	11.2			104.1	143.30291
				11.3	13.1			104.5	157.70047
				12.5	11.3			104.9	133.56438
				14.7	14.2			105.3	133.56438
				11.6	13.4			105.8	136.78973
				13	14.7			106.2	132.49388
				11.9	12.5			106.6	133.56438
				13.5	12.5			107	142.2116
				12.9	12.8			107.4	122.96353
				13	12.4			107.8	138.95154
				10.5	12.5			108.3	119.82839
				12.5	13.3			108.7	132.49388
				11.3	11.5			109.1	115.68058
				15.5	13			109.5	111.56979
				12.1	11.2			109.9	132.49388
				9.9	12.4			111.5	125.0652
				12.6	10.8			113.2	142.2116
				13.1	10.4			115	107.496
				12.5	12.4			116.8	96.48393
				11.4	11.7			118.6	122.96353
				12.8	13.3			122.4	114.64941
				13.6	10			133.3	121.91617
				11.6	8.9			144.1	109.52827
				11.2	11.5			152.1	132.49388
				13.7	10.7			159.1	146.59073
				11.3	11.4			165.2	111.56979
				11.2	10.2			170.7	113.62056
				12.5	12.4			174.2	122.96353
				12.4	13.7			177.6	104.46495
				12.4	10.4			180.5	128.23504
				11.9	10.6			181.9	124.01321
				12.8	11.5			183.4	136.78973
				13	9.7			184.8	134.63718
				10.8	12			186.3	118.78797
				12	11.6			187.7	142.2116
				11.8	12.8			189.2	126.1195
				13.7	12.6			190.4	120.87113
				12.8	11.1			191.2	120.87113
				12.5	13.3			192	99.45946
				12.1	11.8			192.8	121.91617
				13.7	11.3			193.7	114.64941
				9.8	11.3			194.5	114.64941
				12.6	9.2			195.3	119.82839
				11.4	11.4			196.2	114.64941
				11.5	10.7			197	116.71406
				12	10.7			197.8	118.78797
				12.5	11.2			198.6	121.91617
				12.6	10.7			199.5	122.96353
				12.1	10.9			200.4	136.78973
				12.7	11.1			201.5	133.56438
				12.4	11.4			202.6	110.54787
				12.8	11.5			203.7	103.45923
				9.6	12.8			204.8	119.82839
				12.4	12.5			205.9	116.71406
				12.7	10.3			207	120.87113
				14.1	9.6			208.1	142.2116
				11.2	11.2			209.2	137.86948
				12.2	10.9			210.9	119.82839
				10.7	11.3			214.6	121.91617
				13.8	13.3			218.2	126.1195
				15	12.9			990	117.74986
				12.3	11.2			0	138.95154
				10.6	11.4			50.3	125.0652
				11.3	11.8			51.9	115.68058
				12.1	11			53.6	97.47346
				12.4	13			55.2	142.2116
				11.8	11.7			56.8	131.4257
				10.6	10.8			58.5	137.86948
				12.2	9			60.2	122.96353
				12.5	13.3			64.3	107.496
				11.8	12.3			68.3	152.11668
				11	12.9			70.6	133.56438
				10.9	11.5			71.6	121.91617
				13	10			72.6	119.82839
				13.3	14.2			73.6	134.63718
				13.8	12.5			74.6	111.56979
				11.7	11.4			75.6	124.01321
				11.8	11.2			76.6	143.30291
				12	12.6			77.6	132.49388
				14.9	10.4			78.6	120.87113
				13	11.6			79.6	116.71406
				11.9	13.4			80.2	108.51098
				14.3	12.4			80.5	145.49247
				11.9	11.3			80.8	109.52827
				13.6	10.9			81.1	122.96353
				11.5	10.1			81.5	106.48334
				11.6	13.6			81.8	133.56438
				12.7	10.2			82.1	86.71584
				12.6	11.5			82.4	107.496
				13.3	9.9			82.7	129.29628
				12.5	12.5			83	112.59402
				9.4	7.9			83.3	125.0652
				11.6	10			83.7	114.64941
				12.9	12.1			84	141.1226
				12	10.5			84.3	104.46495
				13.6	11.7			84.6	131.4257
				11.4	10.7			84.9	134.63718
				9.6	13.2			85.2	125.0652
				11.2	9.7			85.5	135.7123
				14.1	12.3			85.9	113.62056
				9.2	12.6			86.2	120.87113
				9.8	11.7			86.5	135.7123
				12.4	12.7			86.8	120.87113
				11.5	10.6			87.1	112.59402
				13.5	11.3			87.4	135.7123
				12.9	12.7			87.7	114.64941
				12.1	11.3			88.1	130.35983
				10.5	10.5			88.4	122.96353
				11.4	12.7			88.7	112.59402
				12.6	10.7			89	113.62056
				10	12.2			89.3	113.62056
				11.2	11.5			89.6	132.49388
				14.5	10.5			89.9	127.17611
				11.9	10.6			90.8	128.23504
				12.5	10.6			91.9	111.56979
				10.9	12.4			92.9	114.64941
				11.3	11.9			93.9	146.59073
				8.8	12			94.9	124.01321
				12.3	10.4			96	116.71406
				11.3	10.7			97	91.57097
				11.1	13.7			98	128.23504
				13.1	11.6			99.1	127.17611
				14.1	10.9			100.4	126.1195
				11.3	8.4			105.2	127.17611
				10.5	12			109.9	133.56438
				11.1	11.9			119.2	127.17611
				12.1	11.8			123.6	116.71406
				12	11.9			127.5	114.64941
				12.9	12.5			130.3	118.78797
				10.8	11.9			131	147.69129
				11.1	10.9			131.7	125.0652
				11.7	10.7			132.4	119.82839
				11	11.1			133.1	132.49388
				11.2	13.8			133.8	140.03591
				14.7	11.7			134.5	95.49671
				12.6	11.2			135.2	120.87113
				12	12.4			135.9	129.29628
				15.2	13.1			136.6	130.35983
				12.5	8.8			137.3	136.78973
				10.7	11.3			138	98.4653
				11.8	12.1			138.7	92.54893
				10.3	12.2			139.4	114.64941
				12.1	12.8			140.2	120.87113
				9.2	9.1			140.9	136.78973
				10	8.5			141.7	121.91617
				11.7	10.7			142.4	122.96353
				11.9	11.3			143.2	116.71406
				15.6	12.8			144	91.57097
				11.5	11.4			144.7	135.7123
				10.9	11.5			145.5	134.63718
				12.8	10.9			146.3	121.91617
				12	8.4			147	113.62056
				13.7	12.7			147.8	102.45582
				14.4	12.6			148.6	113.62056
				11.7	11.4			149.3	125.0652
				11.7	10.6			152.9	114.64941
				10.3	9.5			217.8	107.496
				12.3	10.6			221.8	137.86948
				8.8	11.7			223.9	127.17611
				10.2	10.7			226.1	110.54787
				13.4	10			228.3	95.49671
				12.2	12.9			770	107.496
				13	11.9			0	120.87113
				10.9	10.3			0	125.0652
				12	8.8			48.7	122.96353
				11.9	10			51.4	112.59402
				15.5	11.3			53.1	106.48334
				13.4	11.7			54.8	112.59402
				9.9	11.5			56.4	108.51098
				10.8	10.5			58.1	117.74986
				12.7	9.9			59.8	126.1195
				10.8	10.5			61	110.54787
				10.7	10.1			62.1	135.7123
				12.6	11			63.2	125.0652
				11.1	11.8			64.3	97.47346
				10.7	10.3			65.4	121.91617
				11.5	12.7			66.5	133.56438
				12.2	11.7			67.6	120.87113
				9.8	9			68.7	119.82839
				11.9	11.4			69.8	106.48334
				11	12.5			70.7	131.4257
				10.3	11.3			71.5	109.52827
				12.3	11.2			72.3	112.59402
				10	9.9			73.1	126.1195
				11.7	12.3			74	121.91617
				11.2	10.2			74.8	133.56438
				11.4	10.5			75.6	112.59402
				11.8	11.8			76.4	117.74986
				10.7	11.4			77.2	130.35983
				11.8	12.5			78.1	126.1195
				10.3	10.5			78.9	119.82839
				12.2	11			79.7	131.4257
				11.5	12.2			80.5	131.4257
				12.2	11.8			81.2	112.59402
				13.9	11.2			82	106.48334
				11.2	12.3			82.7	116.71406
				13.1	12.3			83.5	107.496
				11.3	10.5			84.2	120.87113
				14.2	9.9			85	120.87113
				13.4	10.9			85.7	122.96353
				14.7	10			86.5	113.62056
				12.5	11.3			87.2	121.91617
				12.5	11.3			88	137.86948
				12.8	11.5			88.7	117.74986
				12.4	10.6			89.5	105.47299
				12.5	11.4			90.3	103.45923
				13.3	12.9			91.5	128.23504
				11.5	11			92.6	105.47299
				13	9.8			93.7	124.01321
				11.2	9.6			94.9	133.56438
				12.4	12			96	105.47299
				10.8	9.8			97.1	136.78973
				10.4	11.6			98.3	120.87113
				12.4	12.5			99.4	133.56438
				11.7	9.8			100.5	118.78797
				13.3	12.8			101.5	116.71406
				10	11.3			102.5	115.68058
				8.9	12.5			103.6	113.62056
				11.5	11.1			104.6	103.45923
				10.7	10.9			105.6	114.64941
				11.4	10.8			106.7	133.56438
				10.2	10.6			107.7	108.51098
				12.4	9.6			108.7	111.56979
				13.7	10.7			109.7	136.78973
				10.4	12.5			110.7	132.49388
				10.6	10.1			111.7	115.68058
				11.5	10.4			112.6	116.71406
				9.7	12.8			113.6	132.49388
				12	12.4			114.5	122.96353
				11.6	10.8			115.5	138.95154
				12.8	10.9			116.4	103.45923
				12.6	12.4			117.4	128.23504
				11.1	11.5			118.3	141.1226
				13.3	13			119.3	107.496
				11.8	9.6			120.3	131.4257
				11.3	12			121.8	121.91617
				11.3	13.2			123.3	95.49671
				9.2	10			124.7	107.496
				11.4	12.3			126.2	122.96353
				10.7	11.4			127.6	103.45923
				10.7	8.8			129.1	125.0652
				11.2	10			131	121.91617
				10.7	11.5			133.7	112.59402
				10.9	9.6			136.3	127.17611
				11.1	11.7			139	103.45923
				11.4	11.4			142.3	133.56438
				11.5	10.5			146	120.87113
				12.8	11.9			149.8	114.64941
				12.5	9.6			152.8	119.82839
				10.3	12.5			155.7	118.78797
				9.6	11.3			158.7	131.4257
				11.2	10.7			161.4	125.0652
				10.9	11.2			163.9	112.59402
				11.3	11.1			166.4	92.54893
				13.3	12.3			168.9	130.35983
				12.9	11.7			173.3	114.64941
				11.2	10.5			179.3	126.1195
				11.4	8.5			231.2	102.45582
				11.8	12.2			239.2	127.17611
				11	10.7			243.7	113.62056
				13	11.8			247.8	143.30291
				11.7	9.5			252.4	114.64941
				10.8	11.9			257.7	104.46495
				9	10.6			990	92.54893
				13.3	13.4			0	109.52827
				12.3	10.7			60.8	126.1195
				12.9	9.7			61.5	130.35983
				11.5	8.5			62.3	122.96353
				10	10.2			63.1	91.57097
				14.2	11.8			63.9	97.47346
				12.5	12.2			64.7	133.56438
				11.4	11.5			65.5	125.0652
				11.2	8.4			66.3	120.87113
				12.6	9			67.1	122.96353
				10.4	12.5			67.9	124.01321
				11.6	11.7			68.7	134.63718
				13.4	11.3			69.5	118.78797
				12.4	11.5			72.6	101.45472
				11.3	11.6			80	113.62056
				10.9	12.6			84.7	116.71406
				10.1	11.1			89.4	96.48393
				13.6	9.4			90.6	127.17611
				10.2	10.6			91.3	124.01321
				11.5	10.9			92	130.35983
				9.9	8.9			92.8	112.59402
				12.5	11.9			93.5	131.4257
				7.9	11.6			94.2	129.29628
				10	12.2			94.9	134.63718
				12.1	10.5			95.6	101.45472
				10.5	12.3			96.3	112.59402
				11.7	12.1			97	120.87113
				10.7	12.6			97.7	128.23504
				13.2	9.4			98.5	133.56438
				9.7	10.5			99.2	132.49388
				12.3	11.3			99.9	105.47299
				12.6	12			100.3	121.91617
				11.7	12.5			100.8	125.0652
				12.7	12.4			101.2	99.45946
				10.6	9.8			101.6	117.74986
				11.3	11.4			102	106.48334
				12.7	11.7			102.4	103.45923
				11.3	9.2			102.8	122.96353
				10.5	11			103.3	113.62056
				12.7	9.9			103.7	116.71406
				10.7	9.6			104.1	102.45582
				12.2	11.5			104.5	120.87113
				11.5	10.6			104.9	131.4257
				10.5	10.9			105.3	119.82839
				10.6	9.5			105.8	131.4257
				10.6	11.3			106.2	108.51098
				12.4	12.3			106.6	142.2116
				11.9	11.2			107	135.7123
				12	12.3			107.4	116.71406
				10.4	10.1			107.8	104.46495
				10.7	13.3			108.3	136.78973
				13.7	12.7			108.7	109.52827
				11.6	10.9			109.1	114.64941
				10.9	9.7			109.5	133.56438
				8.4	12.8			109.9	120.87113
				12	10.2			111.5	131.4257
				11.9	10.7			113.2	113.62056
				11.8	12.5			115	94.51181
				11.9	11.3			116.8	122.96353
				12.5	12.3			118.6	112.59402
				11.9	10.6			122.4	110.54787
				10.9	8.7			133.3	116.71406
				10.7	11.5			144.1	89.62198
				11.1	10.5			152.1	124.01321
				13.8	10.3			159.1	113.62056
				11.7	10.9			165.2	105.47299
				11.2	8.2			170.7	131.4257
				12.4	11.6			174.2	108.51098
				13.1	10.6			177.6	103.45923
				8.8	9.8			180.5	136.78973
				11.3	12.3			181.9	101.45472
				12.1	10.1			183.4	118.78797
				12.2	9.6			184.8	128.23504
				12.8	12.8			186.3	115.68058
				9.1	9.4			187.7	110.54787
				8.5	11.1			189.2	113.62056
				10.7	12			190.4	103.45923
				11.3	10.8			191.2	120.87113
				12.8	10.3			192	116.71406
				11.4	10.6			192.8	96.48393
				11.5	9.6			193.7	127.17611
				10.9	11.3			194.5	116.71406
				8.4	10.9			195.3	121.91617
				12.7	8.9			196.2	89.62198
				12.6	11.9			197	136.78973
				11.4	10.9			197.8	115.68058
				10.6	11.4			198.6	127.17611
				9.5	8.2			199.5	99.45946
				10.6	12.8			200.4	113.62056
				11.7	10.8			201.5	114.64941
				10.7	11.9			202.6	115.68058
				10	9.2			203.7	117.74986
				12.9	10.6			204.8	138.95154
				11.9	10.7			205.9	117.74986
				10.3	10.8			207	117.74986
				8.8	11			208.1	121.91617
				10	13			209.2	112.59402
				11.3	11			210.9	121.91617
				11.7	11			214.6	90.59532
				11.5	11.4			218.2	98.4653
				10.5	10.5			990	126.1195
				9.9	11.4			0	103.45923
				10.5	8.3			50.3	111.56979
				10.1	9.1			51.9	133.56438
				11	11.8			53.6	86.71584
				11.8	9.6			55.2	122.96353
				10.3	10.4			56.8	104.46495
				12.7	12.5			58.5	127.17611
				11.7	7.9			60.2	126.1195
				9	11.5			64.3	90.59532
				11.4	9.7			68.3	112.59402
				12.5	11.9			70.6	117.74986
				11.3	11.8			71.6	114.64941
				11.2	8.3			72.6	116.71406
				9.9	10.5			73.6	93.52921
				12.3	11			74.6	106.48334
				10.2	10.7			75.6	129.29628
				10.5	10.9			76.6	110.54787
				11.8	8.6			77.6	112.59402
				11.4	9.9			78.6	141.1226
				12.5	12.1			79.6	104.46495
				10.5	10.3			80.2	111.56979
				11	10.5			80.5	143.30291
				12.2	13.2			80.8	117.74986
				11.8	9.7			81.1	105.47299
				11.2	10.4			81.5	138.95154
				12.3	13.4			81.8	112.59402
				12.3	11			82.1	129.29628
				10.5	9.8			82.4	117.74986
				9.9	13			82.7	100.45593
				10.9	10.5			83	110.54787
				10	12.1			83.3	122.96353
				11.3	11			83.7	109.52827
				11.3	9.3			84	130.35983
				11.5	10.3			84.3	104.46495
				10.6	11.5			84.6	114.64941
				11.4	10.2			84.9	116.71406
				12.9	12.2			85.2	122.96353
				11	9.7			85.5	107.496
				9.8	10.7			85.9	113.62056
				9.6	10.9			86.2	122.96353
				12	11.5			86.5	142.2116
				9.8	10			86.8	113.62056
				11.6	10.6			87.1	114.64941
				12.5	11.5			87.4	127.17611
				9.8	13.3			87.7	110.54787
				12.8	10.6			88.1	104.46495
				11.3	10.7			88.4	127.17611
				12.5	11.9			88.7	130.35983
				11.1	10.3			89	109.52827
				10.9	9.7			89.3	126.1195
				10.8	11.9			89.6	92.54893
				10.6	12.2			89.9	100.45593
				9.6	10.2			90.8	108.51098
				10.7	11.8			91.9	127.17611
				12.5	8.5			92.9	84.78998
				10.1	9.3			93.9	107.496
				10.4	10.1			94.9	90.59532
				12.8	11.9			96	85.75175
				12.4	7.7			97	115.68058
				10.8	10			98	128.23504
				10.9	8.3			99.1	140.03591
				12.4	7.8			100.4	112.59402
				11.5	10.8			105.2	107.496
				13	12			109.9	131.4257
				9.6	13.1			119.2	107.496
				12	10.5			123.6	103.45923
				13.2	10			127.5	111.56979
				10	12.3			130.3	110.54787
				12.3	10			131	106.48334
				11.4	9.6			131.7	133.56438
				8.8	10.4			132.4	93.52921
				10	10.3			133.1	94.51181
				11.5	9.9			133.8	101.45472
				9.6	12.5			134.5	108.51098
[truncated: 2,824 more rows]
[truncated: 43 more columns]
