# Supplementary material for: Plasmonic nano-aperture label-free imaging of single small extracellular vesicles for cancer detection
Source: Commun Med (Lond). 2024 May 25;4:100. doi: 10.1038/s43856-024-00514-x (PMC11128000; doi:10.1038/s43856-024-00514-x)
Supplement: Supplementary file 3 — Supplementary Data 2 [file 43856_2024_514_MOESM3_ESM.xlsx]

## Sheet: Sheet1
							Before Wash		After Wash
						Patient	Settled Particles	sEV-Like	Retained sEVs	MIR-21 (%)
						NSCLCI
						0737-2A	2251	2066	1048	31
						0737-7A	901	301	135	0
						0737-8A	1842	955	221	0
						0737-9A	2190	1140	454	3
						0737-11A	1125	663	333	0
						0737-13A	501	369	129	0
						0737-17A	1042	653	104	0
						0737-19A	1027	882	362	2.4
						0737-24A	525	337	109	0
						0737-25A	863	616	166	0
						0737-27A	712	347	184	4
						0737-29A	1963	1028	247	9
						0737-30A	740	494	129	0
						0737-31A	900	790	303	0
						0737-34A	2056	644	154	0
						0737-35A	1262	673	105	0
						0737-41A	1222	1022	110	0
						0737-43A	1069	705	266	0
						0737-47A	2106	1193	357	0
						0737-48A	787	622	153	0
						0307-92	1866	1574	498	0
						0307-137	1402	1179	482	0
						0307-86	924	594	272	0
						0307-103	894	676	157	0
						0307-133	1244	908	204	0
						0307-83	563	403	229	0
						0307-7	749	453	266	0
						0307-170	602	485	97	0
						0307-139	412	260	93	0
						0307-102	645	530	237	8
						0307-140	675	537	230	0
						0307-129	825	512	178	0
						0307-224	988	563	151	0
						0307-211	855	653	235	0
						0307-200	768	425	155	0
						0307-198	530	415	145	0
						0307-207	1836	1290	409	0
						0307-230	335	281	186	0
						0307-176	1456	859	506	0
						0307-233	775	546	183	0
						0307-309	494	296	134	0
						0307-308	880	631	391	0
						0307-277	858	413	298	0
						0307-303	956	604	362	0.08
						0307-251	522	301	131	0
						0307-278	497	259	170	0
						0307-274	878	449	197	0
						0307-241	1006	628	187	0
						0307-279	1204	966	266	0
						0307-275	751	562	288	0
						0307-360	1526	1186	362	0
						0307-342	639	539	195	0
						0307-319	616	465	181	0
						0307-1059	883	599	152	0
						0307-1049	993	722	122	0
						0307-734	3215	2202	490	0
						0307-1054	1652	920	470	0
						0307-891	1315	888	590	0
						0307-1068	1222	865	173	0
						0307-1065	288	218	97	0
						NSCLC II-III
						0307-10A	1379	818	325	30
						0307-12A	605	462	142.667	16
						0307-14A	2275	1379	776	5.7
						0307-24A	1964	997	337	0
						0307-260A	1047	602	356	12
						0307-280A	1251	818	156.333	0
						0307-300A	1054	692	328	17
						0307-745A	2500	1250	565.333	16
						0307-823A	1077	570	293	0
						0307-825A	993	898	71.6667	0
						0307-827A	1228	748	155.333	12.5
						0307-830A	759	475	263.667	0
						0307-962A	461	261	72	17
						0307-991A	347	278	120	6.6
						0307-996A	305	149	136	0
						0307-1001A	601	491	394	13.5
						0307-1003A	412	298	289	10.3
						0307-1005A	396	225	105	0
						0307-1006A	652	378	201	0
						0307-1009A	830	671	404	0
						0307-1013A	1522	1064	302	8
						0307-1021A	816	531	208	4
						0307-353A	383	333	115	0
						0307-428A	251	169	111	0
						Breast I
						222-3	355	283	211	0.27
						222-4	713	283	290	0
						222-5	432	348	292	0
						222-6	606	402	224	0.095
						222-7	1088	918	196	0.19
						BS-3A	320	258	137	0
						BS-17A	236	176	123	0
						BS-23A	1538	630	185	16.7
						362-11A	901	535	190	6
						362-4A	1036	863	131	0
						362-9A	1633	1281	274	19
						362-10A	154	125	98	0
						362-6A	1117	982	432	0
						Breast II-III
						222-1	325	241	111	0.11
						222-2	675	627	206	0.27
						222-8	1420	1079	476	0.48
						222-9	1314	1134	212	0.22
						222-20	199	168	95	0
						222-10	2026	1098	277	0
						222-11	217	160	25	0
						222-12	1621	1164	333	0.188
						222-13	1778	983	340	0.166
						222-14	935	632	123	0
						222-15	2001	1205	683	0
						222-16	617	504	123	0
						222-17	352	227	105	0.06
						222-19	481	324	108	0.071
						222-18	840	692	456	0
						362 12A	901	535	190	0
						362 13A	1311	734	153	12
						362-14A	208	180	109	0
						362-3A	575	418	189	3.1
						362-5A	291	243	97	0
						362-2A	1827	1677	398	16
						362-1A	417	358	108	0
						362-7A	1690	1509	236	55
						362-8A	938	737	185	15
						Esophagus I
						0310-226	4411	2650	1064	0
						0310-231	750	467	198	0
						0310-228	1379	1065	241	0
						0310-221	2037	1370	400	0
						0310-223	1082	785	309	0
						0310-227	1105	728	188	0
						0310-230	1503	1106	210	0
						0310-219	671	479	92	0
						0310-218	1250	907	439	0
						0310-220	1161	842	199	0
						0310-214	934	803	402	0
						0310-217	352	244	114	0
						0310-235	407	270	121	0
						Esophagus II-III
						0307-13A	1621	840	195	21
						0307-354A	411	305	229	0
						0307-371A	516	336	253	0
						0307-388A	250	233	108	0
						0307-389A	1207	1190	1089	0
						0307-397A	429	229	82	0
						0307-400A	581	518	468	0
						0307-406A	367	343	187	0
						0307-410A	368	301	151	0
						0307-417A	359	333	255	0
						0307-434A	846	612	237	0
						0307-440A	1105	597	131	0
						0307-447A	405	226	105	0
						0307-451A	266	212	161	0
						0307-454A	468	418	390	0
						0307-456A	413	283	143	0
						0307-466A	277	174	74	0
						0307-471A	189	177	108	0
						0307-474A	304	227	153	0
						Prostate
						0514-B3	281	257	99	0
						0514-B4	368	338	122	22
						0514-B5	539	512	153	37
						0514-B8	477	430	260	23
						0514-B44	398	329	192	0
						0514-B26	608	421	105	0
						0514-B33	624	524	145	0
						0514-B10	2381	248	171	17
						0514-B11	1504	1321	439	3
						0514-B13	629	568	176	0
						0514-B15	3335	2809	1682	20
						0514-B37	899	729	187	0
						0514-B46	1487	537	149	0
						0514-B17	832	443	293	0
						0514-B38	325	537	74	7
						0514-B19	369	314	251	0
						0514-B22	919	720	236	61
						0514-B25	1149	861	120	0
						0514-B23	857	747	200	15
						0514-B12	963	902	418	17.6
						0514-B47	1174	1015	447	35
						0514-B45	924	757	140	5
						0514-B36	535	431	152	25
						0514-B34	700	537	195	4
						0514-B39	323	295	138	17
						0514-B42	310	260	125	11.3
						0514-B43	362	319	102	7.1
						0514-B31	555	469	308	15
						0514-B30	521	486	388	21
						0514-B29	391	315	118	0
						0514-B40	611	501	111	0
						0514-B41	223	200	92	0
						Head and Neck II-III
						213 HN	920	635	114	3
						282 HN	1509	1449	210	0
						264 HN	1555	1101	538	37
						218 HN	1759	1409	315	7.9
						274 HN	748	491	395	0
						203 HN	352	266	81	0
						199 HN	428	290	85	11.5
						344 HN	1960	1623	357	0
						254 HN	320	235	120	0
						291 HN	1312	1074	202	0
						284 HN	1546	1261	313	0
						177 HN	1662	1399	284	0
						317 HN	510	406	105	0
						288 HN	298	241	93	0
						281 HN	526	396	99	0
						210 HN	424	359	98	0
						385 HN	753	626	123	0
						226 HN	2191	1984	215	0
						225 HN	1340	1112	266	0
						222 HN	928	790	96	0
